# Supplementary material for: Genetic Diversity and Virulence Profile of Methicillin and Inducible Clindamycin-Resistant Staphylococcus aureus Isolates in Western Algeria
Source: Antibiotics (Basel). 2022 Jul 19;11(7):971. doi: 10.3390/antibiotics11070971 (PMC9312111; doi:10.3390/antibiotics11070971)
Supplement: Supplementary file 1 [file antibiotics-11-00971-s001.zip]

Archive with 1 entries (1 files):
- antibiotics-1797834-supplementary.pdf
